# Supplementary material for: Mirror replication of sexual facial expressions increases the success of sexual contacts in bonobos
Source: Sci Rep. 2020 Nov 4;10:18979. doi: 10.1038/s41598-020-75790-3 (PMC7643078; doi:10.1038/s41598-020-75790-3)
Supplement: Supplementary file 3 — Supplementary Information 3. [file 41598_2020_75790_MOESM3_ESM.xlsx]

## Sheet: Foglio1
Dyad (random)	subgroup (random)	lenght (seconds)	type of SC (nominal 0=VVGGR; 1=VVMOCO; 2= DVMOCO )	sbt_NP(0)_P(1)_M(2)(nominal)	grooming (scale)	context (nominal)	│∆NDS│(scale)
kasailiboso	2	1	2	0	0.01	2	0.17
libosochipita	1	1	0	0	0.03	2	0.62
kasailiboso	1	1	2	0	0.01	2	0.17
kasailiboso	1	2	2	0	0.01	2	0.17
banbofimi	4	10	0	2	0.01	2	0.23
huendabanbo	4	2	0	0	0.02	2	0.56
huendabanbo	4	2	0	0	0.02	2	0.56
kasailiboso	1	1	2	1	0.01	2	0.17
haibaliboso	1	2	0	0	0.04	2	0.39
kasailiboso	1	2	2	0	0.01	2	0.17
huendafimi	4	2	0	0	0.03	0	0.79
mobikisifimi	4	2	2	0	0.01	1	1.16
kombotehuenda	4	2	0	1	0.02	0	0.93
huendafimi	4	2	0	0	0.03	0	0.79
mobikisifimi	4	2	2	0	0.01	1	1.16
libosochipita	1	2	0	1	0.03	1	0.62
kasailiboso	1	3	2	0	0.01	1	0.17
kombotefimi	4	4	0	1	0.02	1	0.14
kombotehuenda	4	3	0	0	0.02	1	0.93
kombotefimi	4	12	0	2	0.02	0	0.14
libosochipita	1	3	0	0	0.03	1	0.62
kasailiboso	1	3	2	0	0.01	1	0.17
libosochipita	1	3	0	0	0.03	1	0.62
kombotefimi	4	14	0	2	0.02	1	0.14
haibachipita	1	3	0	0	0.04	1	0.23
kasailiboso	1	3	2	0	0.01	1	0.17
huendafimi	4	4	0	1	0.03	1	0.79
huendabanbo	4	7	0	2	0.02	1	0.56
mobikisibanbo	4	3	2	0	0.01	1	0.93
kasailiboso	1	4	2	0	0.01	0	0.17
huendafimi	4	4	0	1	0.03	1	0.79
mobikisifimi	4	4	2	0	0.01	1	1.16
libosochipita	1	4	0	1	0.03	1	0.62
kombotefimi	4	4	0	0	0.02	0	0.14
kombotehuenda	4	8	0	2	0.02	1	0.93
haibaliboso	1	5	0	1	0.04	1	0.39
mobikisikombote	4	8	1	2	0.02	1	1.35
mobikisifimi	4	4	2	0	0.01	1	1.16
kombotefimi	4	6	0	1	0.02	0	0.14
kombotefimi	4	9	0	2	0.02	1	0.14
kasaihaiba	1	4	2	0	0.02	0	0.22
haibaliboso	1	4	0	0	0.04	1	0.39
banbofimi	5	9	0	2	0.01	1	0.23
haibahuenda	2	4	0	0	0.07	1	0.83
mobikisifimi	5	6	2	1	0.01	1	1.16
kasailiboso	2	5	2	0	0.01	0	0.17
mobikisifimi	5	5	2	0	0.01	1	1.16
kombotefimi	5	6	0	1	0.02	1	0.14
mobikisifimi	5	5	2	0	0.01	1	1.16
mobikisifimi	5	5	2	0	0.01	1	1.16
kasailiboso	2	5	2	0	0.01	1	0.17
kombotefimi	5	6	0	1	0.02	0	0.14
libosochipita	2	5	0	0	0.03	1	0.62
huendaliboso	2	9	0	2	0.01	1	1.22
libosohuenda	2	10	0	2	0.01	1	1.22
kombotefimi	5	10	0	2	0.02	1	0.14
huendahaiba	2	5	0	0	0.07	0	0.83
mobikisifimi	5	5	2	0	0.01	0	1.16
libosochipita	2	6	0	0	0.03	1	0.62
banbomobikisi	5	6	2	0	0.01	1	0.93
kombotechimba	5	7	0	1	0	1	0.54
mobikisifimi	5	8	2	1	0.01	0	1.16
kasaihuenda	2	6	1	0	0.01	1	1.05
kombotefimi	5	6	0	0	0.02	1	0.14
banbofimi	5	9	0	1	0.01	0	0.23
fimikombote	5	6	0	0	0.02	0	0.19
kombotefimi	5	6	0	0	0.02	1	0.14
kombotefimi	5	11	0	2	0.02	1	0.14
banbofimi	5	6	0	0	0.01	1	0.23
kombotefimi	5	12	0	2	0.02	1	0.14
kombotefimi	5	9	0	1	0.02	0	0.14
mobikisikombote	5	6	2	0	0.02	1	1.35
haibaliboso	2	6	0	0	0.04	1	0.39
banbofimi	5	6	0	0	0.01	2	0.23
kombotefimi	5	7	0	0	0.02	0	0.14
mobikisifimi	5	7	2	0	0.01	1	1.16
huendaliboso	3	12	0	2	0.01	1	1.22
libosochipita	3	12	0	2	0.03	1	0.62
banbofimi	6	9	0	1	0.01	1	0.23
kasaihuenda	3	7	1	0	0.01	1	1.05
haibafimi	6	7	0	0	0.11	1	0.04
kombotefimi	6	12	0	2	0.02	1	0.14
banbofimi	6	9	0	1	0.01	1	0.23
kasaihuenda	3	10	1	1	0.01	1	1.05
haibabanbo	6	7	0	0	0.02	2	0.27
kombotefimi	6	8	0	0	0.02	1	0.14
kasaihuenda	3	8	1	0	0.01	1	1.05
banbofimi	6	8	0	0	0.01	0	0.23
kombotefimi	6	10	0	1	0.02	0	0.14
mobikisifimi	6	8	2	0	0.01	1	1.16
banbofimi	6	8	0	0	0.01	0	0.23
mobikisibanbo	6	8	1	0	0.01	1	0.93
banbofimi	6	10	0	1	0.01	1	0.23
banbofimi	6	8	0	0	0.01	1	0.23
kombotefimi	6	11	0	1	0.02	1	0.14
haibafimi	6	8	0	0	0.11	2	0.04
haibabanbo	6	8	0	0	0.02	1	0.27
haibafimi	6	8	0	0	0.11	1	0.04
haibabanbo	6	8	0	0	0.02	1	0.27
kasaihaiba	1	11	2	1	0.02	0	0.22
haibaliboso	1	12	0	1	0.04	1	0.39
kombotehuenda	4	13	0	2	0.02	0	0.93
mobikisifimi	4	8	1	0	0.01	0	1.16
kombotehuenda	4	14	0	2	0.02	0	0.93
huendafimi	4	8	0	0	0.03	1	0.79
mobikisibanbo	4	9	2	0	0.01	0	0.93
mobikisibanbo	4	9	2	0	0.01	0	0.93
huendafimi	4	14	0	2	0.03	1	0.79
kasailiboso	1	9	2	0	0.01	1	0.17
mobikisifimi	4	9	2	0	0.01	1	1.16
huendafimi	4	9	0	0	0.03	1	0.79
huendafimi	4	12	0	1	0.03	1	0.79
libosochipita	1	14	0	2	0.03	1	0.62
kombotefimi	4	13	0	1	0.02	0	0.14
libosochipita	1	9	0	0	0.03	1	0.62
libosochipita	1	13	0	1	0.03	1	0.62
kombotehuenda	4	14	0	2	0.02	1	0.93
kombotefimi	4	14	0	2	0.02	1	0.14
huendafimi	4	9	0	0	0.03	1	0.79
kombotefimi	4	15	0	2	0.02	1	0.14
libosochipita	1	14	0	1	0.03	1	0.62
huendafimi	4	9	0	0	0.03	0	0.79
kasaihaiba	1	9	2	0	0.02	2	0.22
libosochipita	1	9	0	0	0.03	1	0.62
mobikisifimi	4	10	2	0	0.01	0	1.16
kasailiboso	1	10	2	0	0.01	1	0.17
huendafimi	4	10	0	0	0.03	1	0.79
kombotefimi	4	14	0	1	0.02	0	0.14
huendafimi	4	14	0	1	0.03	1	0.79
huendafimi	4	10	0	0	0.03	1	0.79
mobikisifimi	4	10	2	0	0.01	1	1.16
kasaihaiba	1	10	2	0	0.02	0	0.22
haibaliboso	1	10	0	0	0.04	1	0.39
libosochipita	1	15	0	2	0.03	1	0.62
kombotefimi	4	15	0	1	0.02	0	0.14
banbofimi	4	10	0	0	0.01	1	0.23
libosochipita	1	10	0	0	0.03	1	0.62
mobikisifimi	5	10	2	0	0.01	1	1.16
mobikisifimi	5	10	2	0	0.01	1	1.16
kasailiboso	2	10	2	0	0.01	1	0.17
mobikisifimi	5	10	2	0	0.01	1	1.16
mobikisifimi	5	10	2	0	0.01	2	1.16
kasailiboso	2	11	2	0	0.01	2	0.17
libosochipita	2	15	0	2	0.03	1	0.62
mobikisifimi	5	11	2	0	0.01	1	1.16
kombotemobikisi	5	11	2	0	0.02	0	1.3
mobikisifimi	5	11	2	0	0.01	1	1.16
mobikisifimi	5	11	2	0	0.01	0	1.16
kasailiboso	2	15	2	1	0.01	2	0.17
kasailiboso	2	11	2	0	0.01	1	0.17
kasailiboso	2	11	2	0	0.01	1	0.17
fimibanbo	5	11	0	0	0.01	0	0.23
kombotefimi	5	11	0	0	0.02	0	0.14
kombotefimi	5	15	0	2	0.02	1	0.14
huendahaiba	2	11	0	0	0.07	1	0.83
kasailiboso	2	11	2	0	0.01	1	0.17
kombotefimi	5	11	0	0	0.02	0	0.14
banbofimi	5	12	0	0	0.01	2	0.23
banbofimi	5	12	0	0	0.01	2	0.23
banbofimi	5	16	0	2	0.01	2	0.23
mobikisifimi	5	12	2	0	0.01	0	1.16
fimikombote	5	12	0	0	0.02	2	0.19
mobikisifimi	5	12	2	0	0.01	0	1.16
kombotefimi	5	12	0	0	0.02	1	0.14
libosochipita	2	13	0	0	0.03	1	0.62
kasailiboso	2	13	2	0	0.01	1	0.17
kasaihuenda	2	13	1	0	0.01	2	1.05
mobikisifimi	6	13	2	0	0.01	1	1.16
mobikisifimi	6	13	2	0	0.01	1	1.16
haibafimi	6	13	0	0	0.11	2	0.04
banbofimi	6	13	0	0	0.01	1	0.23
banbofimi	6	13	0	0	0.01	1	0.23
kombotefimi	6	13	0	0	0.02	1	0.14
banbofimi	6	16	0	2	0.01	0	0.23
mobikisifimi	6	13	2	0	0.01	1	1.16
haibafimi	6	13	0	0	0.11	2	0.04
haibafimi	6	13	0	0	0.11	2	0.04
kombotehaiba	6	16	0	2	0.02	1	0.1
banbofimi	6	13	0	0	0.01	1	0.23
kombotefimi	6	14	0	0	0.02	1	0.14
mobikisifimi	6	14	2	0	0.01	2	1.16
banbofimi	6	14	0	0	0.01	0	0.23
mobikisifimi	6	14	2	0	0.01	1	1.16
mobikisifimi	6	14	2	0	0.01	1	1.16
kombotefimi	6	14	0	0	0.02	1	0.14
haibafimi	6	14	0	0	0.11	2	0.04
kasaihaiba	1	14	2	0	0.02	2	0.22
kasailiboso	1	15	2	1	0.01	1	0.17
kasailiboso	1	14	2	0	0.01	2	0.17
mobikisifimi	4	14	2	0	0.01	1	1.16
kasailiboso	1	14	2	0	0.01	1	0.17
banbofimi	6	15	0	1	0.01	2	0.23
banbofimi	6	15	0	0	0.01	2	0.23
banbofimi	6	16	0	1	0.01	2	0.23
kasaihuenda	3	15	1	0	0.01	2	1.05
kasaihuenda	3	15	1	0	0.01	2	1.05
haibafimi	6	15	0	0	0.11	0	0.04
kasaihuenda	2	15	1	0	0.01	2	1.05
banbofimi	5	15	0	0	0.01	1	0.23
mobikisifimi	5	15	2	0	0.01	2	1.16
mobikisifimi	5	16	2	1	0.01	1	1.16
kasailiboso	2	16	2	0	0.01	2	0.17
mobikisifimi	5	16	2	0	0.01	2	1.16
kasailiboso	2	16	2	0	0.01	0	0.17
kombotechimba	5	16	0	0	0	2	0.54
mobikisihuenda	4	16	2	0	0.02	0	0.37
mobikisihaiba	6	16	2	1	0.01	1	1.2
huendachimba	3	16	0	0	0.05	1	0.39
chimbabanbo	5	16	0	0	0.04	1	0.17
libosochimba	3	16	0	0	0.06	1	0.83
huendachimba	3	16	0	0	0.05	1	0.39
chimbabanbo	5	16	0	2	0.04	1	0.17
huendahaiba	2	17	0	0	0.07	0	0.83
banbochimba	5	18	0	0	0.04	1	0.17
huendahaiba	2	18	0	0	0.07	1	0.83
kombotehaiba	6	17	0	2	0.02	1	0.1
banbohaiba	6	18	0	0	0.02	1	0.27
chimbahuenda	3	18	0	2	0.05	1	0.39
huendaliboso	2	18	0	0	0.01	1	1.22
mobikisifimi	4	18	2	0	0.01	2	1.16
kombotebanbo	4	18	0	0	0.01	2	0.37
huendabanbo	4	16	0	1	0.02	0	0.56
mobikisifimi	4	17	1	1	0.01	2	1.16
mobikisikombote	4	18	1	2	0.02	2	1.35
mobikisifimi	4	19	1	0	0.01	0	1.16
banbohuenda	4	17	0	1	0.02	0	0.56
huendafimi	4	18	0	2	0.03	0	0.79
huendafimi	4	19	0	2	0.03	0	0.79
mobikisifimi	4	19	2	0	0.01	0	1.16
mobikisifimi	4	19	2	0	0.01	1	1.16
kasailiboso	1	18	2	1	0.01	1	0.17
haibachipita	1	19	0	2	0.04	1	0.23
haibaliboso	1	19	0	0	0.04	1	0.39
kasaihaiba	1	19	2	0	0.02	0	0.22
huendafimi	4	20	0	0	0.03	1	0.79
kombotebanbo	4	20	0	0	0.01	1	0.37
mobikisifimi	4	20	2	0	0.01	1	1.16
huendafimi	4	21	0	0	0.03	0	0.79
mobikisifimi	4	19	2	1	0.01	0	1.16
mobikisifimi	4	19	2	1	0.01	1	1.16
mobikisifimi	4	21	2	0	0.01	1	1.16
haibaliboso	1	19	0	1	0.04	1	0.39
kombotefimi	5	20	0	1	0.02	0	0.14
kasailiboso	2	21	2	0	0.01	2	0.17
libosochipita	2	19	0	2	0.03	1	0.62
kombotefimi	5	21	0	0	0.02	0	0.14
huendaliboso	2	21	0	1	0.01	0	1.22
haibafimi	6	21	0	0	0.11	1	0.04
kombotehaiba	6	19	0	2	0.02	0	0.1
libosochimba	3	19	0	2	0.06	1	0.83
banbofimi	6	21	0	1	0.01	1	0.23
kasaihuenda	3	21	1	0	0.01	1	1.05
fimibanbo	6	22	0	0	0.01	1	0.23
kombotefimi	6	22	0	0	0.02	2	0.14
haibabanbo	6	20	0	2	0.02	0	0.27
haibabanbo	6	20	0	2	0.02	1	0.27
banbofimi	6	22	0	0	0.01	2	0.23
haibafimi	6	22	0	0	0.11	2	0.04
kombotefimi	6	22	0	1	0.02	0	0.14
banbofimi	6	22	0	0	0.01	0	0.23
haibafimi	6	23	0	0	0.11	0	0.04
haibafimi	6	22	0	1	0.11	0	0.04
libosochipita	2	23	0	0	0.03	1	0.62
libosochipita	2	22	0	2	0.03	1	0.62
haibafimi	6	24	0	0	0.11	1	0.04
fimihaiba	6	24	0	0	0.11	1	0.04
haibafimi	6	24	0	0	0.11	1	0.04
haibafimi	6	22	0	2	0.11	1	0.04
banbofimi	6	24	0	0	0.01	1	0.23
banbofimi	6	23	0	1	0.01	2	0.23
fimikombote	6	24	0	1	0.02	1	0.19
fimikombote	6	22	0	2	0.02	1	0.19
fimikombote	6	23	0	2	0.02	2	0.19
banbofimi	6	24	0	0	0.01	0	0.23
haibafimi	6	24	0	0	0.11	1	0.04
libosohaiba	2	24	0	1	0.04	1	0.39
libosochipita	2	24	0	1	0.03	1	0.62
huendaliboso	2	25	0	1	0.01	1	1.22
huendaliboso	2	23	0	2	0.01	1	1.22
banbohuenda	4	24	0	0	0.02	2	0.56
kombotefimi	4	24	0	2	0.02	1	0.14
huendafimi	4	24	0	0	0.03	2	0.79
haibabanbo	6	25	0	1	0.02	1	0.27
banbohaiba	6	25	0	0	0.02	1	0.27
banbochimba	5	25	0	0	0.04	1	0.17
banbochimba	5	25	0	2	0.04	1	0.17
banbofimi	5	25	0	2	0.01	1	0.23
haibaliboso	2	26	0	2	0.04	1	0.39
haibafimi	6	25	0	0	0.11	1	0.04
huendakombote	4	26	0	1	0.02	0	0.98
kombotefimi	4	26	0	1	0.02	1	0.14
banbofimi	4	26	0	0	0.01	2	0.23
libosochipita	1	27	0	0	0.03	1	0.62
huendaliboso	2	27	0	0	0.01	1	1.22
fimikombote	5	26	0	2	0.02	0	0.19
kombotefimi	5	26	0	2	0.02	0	0.14
kombotefimi	5	27	0	0	0.02	1	0.14
kombotefimi	6	28	0	2	0.02	1	0.14
kombotefimi	6	27	0	1	0.02	1	0.14
kombotefimi	6	29	0	0	0.02	0	0.14
haibafimi	6	2	0	0	0.11	1	0.04
haibaliboso	2	28	0	2	0.04	1	0.39
banbofimi	6	27	0	1	0.01	2	0.23
haibaliboso	2	2	0	0	0.04	1	0.39
kombotefimi	6	36	0	2	0.02	1	0.14
