# Supplementary material for: Mirror replication of sexual facial expressions increases the success of sexual contacts in bonobos
Source: Sci Rep. 2020 Nov 4;10:18979. doi: 10.1038/s41598-020-75790-3 (PMC7643078; doi:10.1038/s41598-020-75790-3)
Supplement: Supplementary file 4 — Supplementary Information 4. [file 41598_2020_75790_MOESM4_ESM.xlsx]

## Sheet: Foglio1
Dyad (random)	subgroup (nominal) Random	RFM_presence_absence	type SC (nominal)	session lenght (seconds)	context (nominal)	grooming (scale)
banbofimi	4	1	0	20	2	0.01
kasailiboso	1	0	2	26	2	0.01
kombotehuenda	4	0	0	19	0	0.02
libosochipita	1	0	0	15	1	0.03
kombotehuenda	4	0	0	11	2	0.02
huendafimi	4	0	0	19	1	0.03
kombotefimi	4	0	0	6	1	0.02
fimibanbo	4	1	0	4	1	0.01
kombotefimi	4	1	0	12	0	0.02
kombotefimi	4	1	0	9	1	0.02
huendafimi	4	0	0	16	1	0.03
huendabanbo	4	1	0	22	1	0.02
huendafimi	4	0	0	15	1	0.03
libosochipita	1	0	0	29	1	0.03
kombotehuenda	4	1	0	14	1	0.02
haibaliboso	1	0	0	24	1	0.04
mobikisikombote	4	0	1	16	1	0.02
kombotefimi	4	0	0	38	0	0.02
kombotefimi	4	1	0	28	1	0.02
banbofimi	5	1	0	7	1	0.01
mobikisifimi	5	0	2	10	1	0.01
kombotefimi	5	0	0	4	1	0.02
kombotefimi	5	0	0	17	0	0.02
huendaliboso	2	1	0	26	1	0.01
libosohuenda	2	1	0	25	1	0.01
kombotefimi	5	1	0	19	1	0.02
kombotefimi	5	1	0	5	1	0.02
kombotechimba	5	0	0	6	1	0
kombotefimi	5	0	0	21	1	0.02
mobikisifimi	5	0	2	9	0	0.01
banbofimi	5	0	0	16	0	0.01
kombotefimi	5	1	0	14	1	0.02
kombotefimi	5	1	0	14	1	0.02
kombotefimi	5	0	0	25	0	0.01
huendaliboso	3	1	0	12	1	0.01
libosochipita	3	1	0	15	1	0.03
banbofimi	6	0	0	2	1	0.01
kombotefimi	6	1	0	10	1	0.02
banbofimi	6	0	0	15	1	0.01
kasaihuenda	3	0	1	9	1	0.01
kombotefimi	6	1	0	20	1	0.02
kombotefimi	6	0	0	27	0	0.02
banbofimi	6	0	0	25	1	0.01
banbofimi	6	1	0	22	1	0.01
kombotefimi	6	0	0	14	1	0.02
kombotefimi	6	0	0	26	0	0.02
libosochipita	3	1	0	17	1	0.03
kasaihaiba	1	0	2	19	0	0.02
haibaliboso	1	0	0	17	1	0.04
kombotehuenda	4	1	0	14	0	0.02
kombotehuenda	4	1	0	17	0	0.02
kombotemobikisi	4	1	2	8	0	0.02
huendafimi	4	1	0	24	1	0.03
huendafimi	4	0	0	4	1	0.03
libosochipita	1	1	0	15	1	0.03
kombotefimi	4	0	0	11	0	0.02
libosochipita	1	0	0	37	1	0.03
kombotehuenda	4	1	0	15	1	0.02
kombotefimi	4	1	0	12	1	0.02
libosochipita	1	1	0	38	1	0.03
libosochipita	1	0	0	17	1	0.03
kombotefimi	4	1	0	19	1	0.02
libosochipita	1	0	0	14	1	0.03
kombotefimi	4	0	0	12	0	0.02
huendafimi	4	0	0	22	1	0.03
libosochipita	1	1	0	20	1	0.03
kombotefimi	4	0	0	19	0	0.02
libosochipita	2	1	0	16	1	0.03
kasailiboso	2	0	2	24	2	0.01
kombotefimi	5	1	0	16	1	0.02
banbofimi	5	1	0	26	2	0.01
banbofimi	5	1	0	4	2	0.01
banbofimi	5	1	0	12	2	0.01
banbofimi	6	1	0	9	0	0.01
kombotehaiba	6	1	0	18	1	0.02
libosochipita	3	0	0	17	1	0.03
kasailiboso	1	0	2	6	1	0.01
banbofimi	6	0	0	6	2	0.01
banbofimi	6	1	0	6	2	0.01
banbofimi	6	0	0	14	2	0.01
mobikisifimi	5	0	2	12	1	0.01
mobikisihaiba	6	0	2	4	1	0.01
huendachimba	3	1	0	3	1	0.05
banbochimba	5	1	0	3	1	0.04
chimbabanbo	5	1	0	9	1	0.04
kombotehaiba	6	0	0	15	1	0.02
kombotehaiba	6	1	0	22	1	0.02
chimbahuenda	3	1	0	4	1	0.05
huendabanbo	4	0	0	1	0	0.02
kombotehuenda	4	1	0	17	2	0.02
mobikisifimi	4	0	1	10	2	0.01
mobikisikombote	4	0	1	15	2	0.02
banbohuenda	4	0	0	8	0	0.02
huendafimi	4	1	0	8	0	0.03
huendafimi	4	1	0	18	0	0.03
kasailiboso	1	0	2	22	1	0.01
haibachipita	1	1	0	13	1	0.04
huendakombote	4	1	0	8	0	0.02
mobikisifimi	4	0	2	13	0	0.01
mobikisifimi	4	0	2	10	1	0.01
haibaliboso	1	0	0	18	1	0.04
kombotefimi	5	0	0	21	0	0.02
libosochipita	2	1	0	28	1	0.04
huendaliboso	2	0	0	9	0	0.01
kombotehaiba	6	1	0	23	0	0.02
libosochimba	3	1	0	19	1	0.06
banbofimi	6	0	0	9	1	0.01
haibabanbo	6	1	0	11	0	0.02
haibabanbo	6	1	0	18	1	0.02
kombotefimi	6	0	0	20	0	0.02
haibafimi	6	0	0	21	0	0.11
libosochipita	2	1	0	23	1	0.03
haibafimi	6	1	0	19	1	0.11
banbofimi	6	0	0	16	2	0.01
fimikombote	6	0	0	15	1	0.02
fimikombote	6	1	0	19	1	0.02
fimikombote	6	1	0	36	2	0.02
libosohaiba	2	0	0	23	1	0.04
libosochipita	2	0	0	26	1	0.03
huendaliboso	2	0	0	24	1	0.01
huendaliboso	2	1	0	16	1	0.01
kombotefimi	4	1	0	10	1	0.02
haibabanbo	6	0	0	5	1	0.02
banbochimba	5	1	0	4	1	0.04
banbofimi	5	1	0	8	1	0.01
haibaliboso	2	1	0	4	1	0.04
huendakombote	4	0	0	13	0	0.02
kombotefimi	4	0	0	7	1	0.02
kombotehuenda	4	1	0	17	0	0.02
fimikombote	5	1	0	12	0	0.02
kombotefimi	5	1	0	25	0	0.02
kombotefimi	6	1	0	14	1	0.02
kombotefimi	6	0	0	16	1	0.02
haibaliboso	2	1	0	26	1	0.04
banbofimi	6	0	0	11	2	0.01
banbochimba	5	1	0	9	1	0.04
kombotefimi	6	1	0	22	1	0.02
haibaliboso	1	1	0	15	1	0.04
kasailiboso	1	0	2	3	1	0.01
kasailiboso	1	0	2	3	1	0.01
kasailiboso	1	0	2	3	1	0.01
mobikisibanbo	4	0	2	3	1	0.01
kasailiboso	1	0	2	4	0	0.01
mobikisifimi	4	0	2	4	1	0.01
kasaihaiba	1	0	2	4	0	0.02
kasailiboso	2	0	2	5	0	0.01
mobikisifimi	5	0	2	5	1	0.01
kasailiboso	1	0	2	9	1	0.01
mobikisifimi	4	1	2	9	1	0.01
kasaihaiba	1	1	2	9	2	0.02
mobikisifimi	4	0	2	10	0	0.01
kasailiboso	2	1	2	11	1	0.01
kasailiboso	2	0	2	11	1	0.01
mobikisifimi	5	1	2	12	0	0.01
mobikisifimi	5	0	2	12	0	0.01
kasaihuenda	3	0	1	10	1	0.01
kasaihuenda	3	0	1	8	1	0.01
mobikisibanbo	6	1	1	8	1	0.01
mobikisifimi	4	1	1	8	0	0.01
kasaihuenda	2	0	1	13	2	0.01
kasaihuenda	3	0	1	15	2	0.01
kasaihuenda	3	1	1	15	2	0.01
kasaihuenda	2	0	1	15	2	0.01
mobikisifimi	4	0	1	17	2	0.01
mobikisikombote	4	0	1	18	2	0.02
mobikisifimi	4	0	1	19	0	0.01
kasaihuenda	3	0	1	21	1	0.01
kasaihuenda	2	1	1	6	1	0.01
kasaihuenda	3	0	1	7	1	0.01
